# Supplementary material for: A Mesophilic Argonaute from Cohnella algarum Mediates Programmable DNA/RNA Cleavage with Distinctive Guide Specificity
Source: Biomolecules. 2025 Oct 16;15(10):1459. doi: 10.3390/biom15101459 (PMC12564509; doi:10.3390/biom15101459)
Supplement: Supplementary file 1 [file biomolecules-15-01459-s001.zip]

Archive with 2 entries (2 files):
- biomolecules-3855728-supplementary-final-no tc.pdf
- Original gels.pdf
